# Supplementary material for: Metabolic Profiling of Plasma in Patients with Irritable Bowel Syndrome after a 4-Week Starch- and Sucrose-Reduced Diet
Source: Metabolites. 2021 Jul 4;11(7):440. doi: 10.3390/metabo11070440 (PMC8306703; doi:10.3390/metabo11070440)
Supplement: Supplementary file 1 [file metabolites-11-00440-s001.zip]

Archive with 1 entries (1 files):
- metabolites-1283752-supplementary(1).pdf
